# Supplementary material for: The Japanese version of the questionnaire about the process of recovery: development and validity and reliability testing
Source: BMC Psychiatry. 2017 Nov 7;17:360. doi: 10.1186/s12888-017-1520-y (PMC5678745; doi:10.1186/s12888-017-1520-y)
Supplement: Supplementary file 2 — Item loadings for the exploratory factor analysis and statistical metrics with people with schizophrenia. Table S2. Item loadings for the exploratory factor analysis and statistical metrics with people with schizophrenia and/or mood disorder. (XLSX 20 kb) [file 12888_2017_1520_MOESM2_ESM.xlsx]

## Sheet: Supplement_Table1
Supplement_Table1.Item loadings for the exploratory factor analysis and statistical metrics with people with schizophrenia.
Intra/ Inter	No	Item	loading
			Factor 1	Factor 2	Factor 3	Factor 4	Factor 5	Factor 6
Intra	6	I feel that my life has a purpose	0.787953	-0.225112	-0.0374916	0.148377	0.0100293	-0.00293469
Intra	7	My experiences have changed me for the better	0.775817	0.0188664	-0.016466	0.0500765	-0.047542	0.0730378
Intra	1	I feel better about myself	0.633532	0.33292	-0.201055	0.0224249	-0.0923709	-0.0267041
Intra	8	I have been able to come to terms with things that have happened to me in the past and move on with my life	0.546187	0.285966	0.108397	-0.0208062	0.0626002	0.0212363
Intra	18	I am able to make sense of my distressing experiences	0.517166	0.0848562	0.147915	0.0347018	0.0461102	-0.0657309
Intra	10	I can recognise the positive things I have done	0.500213	0.0366801	-0.154511	0.170059	0.179717	0.0445447
Inter	16	Meeting people who have had similar experiences makes me feel better	0.482473	0.0336699	0.35467	-0.274064	0.0500833	-0.00667578
Intra	2	I feel able to take chances in life	0.0318772	0.820551	-0.156898	-0.0198014	-0.0318395	-0.0480144
Intra	5	I am able to assert myself	0.0917781	0.581726	-0.198462	-0.0685614	0.0646419	0.00216403
Intra	12	I can take charge of my life	-0.301579	0.506917	0.162716	0.343625	-0.0419717	0.179634
Intra	4	I feel part of society rather than isolated	0.00933713	0.46385	-0.0990029	0.440875	-0.110091	-0.0384417
Inter	17	My recovery has helped challenge other peoples views about getting better	0.134344	0.429068	0.322016	0.0849464	-0.0828882	-0.150724
Intra	19	I can actively engage with life	0.285674	0.330196	0.174891	0.0446394	0.219329	-0.00317112
Inter	15	I feel my experiences have made me more sensitive towards others	0.0305063	-0.234959	1.11545	0.00643959	-0.0018178	-0.00237786
Inter	20	I realise that the views of some mental health professionals is not the only way of looking at things	-0.100102	-0.1182	0.417138	0.0459755	0.0506782	0.124357
Intra	11	I am able to understand myself better	0.290585	0.066096	0.338211	0.311242	-0.191722	0.0303696
Inter	14	I can weigh up the pros and cons of psychiatric treatment	0.42486	-0.235826	-0.0579945	0.760729	-0.12137	0.0117854
Intra	21	I can take control of aspects of my life	-0.178067	0.0384642	0.222329	0.703575	0.298829	-0.0682578
Intra	22	I can find the time to do the things I enjoy	0.018167	-0.0453872	0.0228492	-0.0319703	1.03351	-0.0412304
Intra	3	I am able to develop positive relationships with other people	0.221884	0.261064	-0.0960557	0.0225104	0.36718	0.178597
Intra	13	I am able to access independent support	0.0332946	-0.106983	0.0402407	0.0609795	0.00627492	1.00148
Intra	9	I am basically strongly motivated to get better	0.0151243	0.290019	0.171013	-0.248422	-0.11163	0.401298
	Cronbach's alpha		0.721698	0.825147	0.730769	0.504202	0.676056	0.721311
	ICC values (95% CI )		0.721698	0.825147	0.730769	0.504202	0.676056	0.721311
			(-0.99–0.96)	(-0.02–0.97)	(-0.57–0.95)	(-1.89–0.91)	(-0.89–0.94)	(-0.62–0.95)
	Extraction Sums of Squared Loadings
		Total	5.56456	1.30035	0.900615	3.26993	1.12336	0.803449
		% of variance explained	25.2935	5.91066	4.09371	14.8633	5.10616	3.65204
		Cumulative % of variance explained	25.2935	31.2041	35.2978	50.1612	55.2673	58.9194
	Rotation
		Total	6.13525	6.10559	4.85285	4.01295	3.49564	2.94503

## Sheet: Supplement_Table2
Supplement_Table2. Item loadings for the exploratory factor analysis and statistical metrics with people with schizophrenia and/or mood disorder.
Intra/ Inter	No	Item	loading
			Factor 1	Factor 2	Factor 3	Factor 4	Factor 5	Factor 6
Intra	7	My experiences have changed me for the better	0.780578	0.0136745	-0.0164028	-0.0293643	-0.0680833	0.089257
Intra	1	I feel better about myself	0.768341	-0.250056	-0.100097	0.124303	0.0387182	0.145996
Intra	8	I have been able to come to terms with things that have happened to me in the past and move on with my life	0.735825	-0.0227668	0.215219	-0.0424803	0.0501181	-0.0335052
Intra	6	I feel that my life has a purpose	0.666273	0.157861	0.00398086	-0.132426	-0.0827862	-0.0981732
Intra	19	I can actively engage with life	0.603755	0.10894	0.114582	0.163969	-0.00316038	-0.0525168
Intra	18	I am able to make sense of my distressing experiences	0.473313	0.144416	0.275455	-0.136282	-0.0274813	-0.0872166
Intra	10	I can recognise the positive things I have done	0.378624	0.241618	-0.0432869	0.0232084	0.0903072	0.115695
Intra	2	I feel able to take chances in life	0.370493	0.0882163	-0.0745843	0.0178969	0.133635	0.180959
Intra	12	I can take charge of my life	-0.239992	0.905584	-0.0604931	-0.0614891	0.174273	0.0393487
Intra	4	I feel part of society rather than isolated	0.217298	0.573157	-0.070037	0.0107041	-0.103193	-0.0601099
Inter	14	I can weigh up the pros and cons of psychiatric treatment	0.131671	0.536396	-0.0298342	-0.152688	-0.0829133	0.178899
Intra	5	I am able to assert myself	0.242819	0.527413	-0.181102	0.0112775	-0.00373422	-0.0955406
Intra	21	I can take control of aspects of my life	-0.0761367	0.482833	0.206426	0.344144	-0.182905	-0.0777013
Inter	17	My recovery has helped challenge other peoples views about getting better	0.10495	0.453689	0.278254	-0.0639752	0.00490605	0.0503063
Intra	3	I am able to develop positive relationships with other people	0.266146	0.316471	-0.109821	0.24259	0.175817	-0.00455887
Inter	15	I feel my experiences have made me more sensitive towards others	-0.15535	0.0626848	0.868115	0.0490588	0.0447772	0.161753
Inter	16	Meeting people who have had similar experiences makes me feel better	0.201592	-0.0975987	0.429452	0.0273917	0.13804	-0.1408
Inter	20	I realise that the views of some mental health professionals is not the only way of looking at things	0.0291456	-0.149043	0.257197	0.0933997	0.00445265	0.0801336
Intra	22	I can find the time to do the things I enjoy	0.00621238	-0.0842141	0.0902141	0.962882	-0.0128531	-0.00196073
Intra	9	I am basically strongly motivated to get better	0.0151151	-0.117461	0.170689	-0.0885418	0.82606	-0.0800223
Intra	13	I am able to access independent support	-0.00876078	0.233988	-0.0740856	0.0948945	0.538549	0.034621
Intra	11	I am able to understand myself better	0.106027	0.036311	0.114606	-0.00827249	-0.053668	0.904983
	Cronbach's alpha		0.696602	0.773684	0.844221	0.694444	0.685714	0.170213
	ICC values (95% CI )		0.696602	0.773684	0.844221	0.694444	0.685714	0.170213
			(-0.77–0.95)	(-0.13–0.95)	(0.22–0.97)	(-0.53–0.94)	(-0.57–0.94)	(-3.14–0.83)
	Extraction Sums of Squared Loadings
		Total	3.95745	3.60381	1.48343	1.00954	0.915577	0.738873
		% of variance explained	17.9884	16.3809	6.74287	4.58883	4.16171	3.35851
		Cumulative % of variance explained	17.9884	34.3694	41.1122	45.7011	49.8628	53.2213
	Rotation
		Total	6.34407	5.76769	3.90492	2.86563	2.23969	2.84768
